# Supplementary material for: Fatty acid composition of ground-beef products and their plant-based meat substitutes available in Hungary
Source: Front Nutr. 2026 Feb 25;13:1732327. doi: 10.3389/fnut.2026.1732327 (PMC12975892; doi:10.3389/fnut.2026.1732327)
Supplement: Supplementary file 2 [file Table_1.xlsx]

## Sheet: Product_details
Product code	Product Category	Product Type	Description on label	Energy (kcal/100g)	Fat (g/100g)	Saturated fat (g/100g)	Carbohydrates (g/100g)	Sugar (g/100g)	Fiber (g/100g)	Protein (g/100g)	Salt (g/100g)	B12 (µg/100g)	Iron (mg/100g)	Ingredients
A	semi-finished, chilled product	burger patty	Vegan burger made from soy and wheat protein, thawed. Contains no artificial preservatives, colorants, or flavorings.	118	4.2	0.5	6.8	2.8	5.8	16.9	1.3	-	-	Water, soy protein (18.5%), wheat protein (5.7%), vegetable oils in variable proportions (rapeseed, sunflower), onion, corn starch, stabilisers (methylcellulose, carrageenan), salt, wine vinegar, lime extract, flavourings, onion powder, garlic powder, barley malt extract, caramelized sugar, maltodextrin, spices (cumin, black pepper, coriander, allspice), food acid (citric acid).
B	semi-finished, chilled product	burger patty	Spiced pea protein preparation	180	9.1	6.5	6.2	1	-	18.2	2.2	-	-	Drinking water, textured pea protein 25% (made in: EU), mustard 9.7% (drinking water, vinegar, mustard-seed, sugar, salt, spices), coconut fat 7.5%, corn fiber 3.8%, beetroot powder, salt, corn starch, stabiliser (E461), onion powder, spices, yeast extract, citrus extract.
C	semi-finished, chilled product	burger patty	Vegan burger patty based on green pea protein, raw	238	18	5.4	3	0.3	3.8	14	1.78	-	-	Drinking water, green pea protein isolate (18%) (green pea protein, green pea extract), rapeseed oil, coconut oil, thickeners (methylcellulose, powdered cellulose), maltodextrin, natural flavourings, salt, apple extract, yeast extract, edible ketones, colouring food (beetroot leek powder).
D	semi-finished, chilled product	burger patty	Vegan product resembling a burger meat patty. Pre-cooked meat substitute based on wheat protein.	150.1	1.8	0.6	11.9	1	1.26	18.1	2.2	-	-	Drinking water, wheat gluten, oatmeal, wheat flour, salt, beetroot powder, flavouring, onion powder, spices, ground mustard seeds, thickener: corn starch.
E	semi-finished, chilled product	burger patty	Pea protein-based plant preparation	230	14	1.9	6.3	2.8	-	18	2023-02-01	-	-	Drinking water, pea protein, red onion, sunflower oil, beet pulp, stabiliser: methylcellulose, pea fibre, potato starch, vinegar, apple juice concentrate, spices, red beet juice concentrate, caramel syrup, lemon juice concentrate, smoked salt (salt, smoke), salt.
F	semi-finished, chilled product	burger patty	Burger patty made with rehydrated soy, wheat, and green pea proteins, fortified with B12 and iron.	2076	12.7	1.3	6	1.4	6.3	15.8	1.4	0.998	3.99	Rehydrated soy protein (30%), rehydrated wheat and green pea protein (18%), rehydrated wheat starch, mushrooms (11%), sunflower oil, onion (6%), wheat gluten, sugar cane fibre, natural flavourings (contains soy and wheat), thickener (methylcellulose), barley malt extract, salt, beet pulp powder, white pepper, mineral (iron diphosphate), vitamin B12 (cyanocobalamin).
G	semi-finished, chilled product	ground "meat"	Vegan ground mixture based on green pea protein, ready to cook. Chilled product.	246	18	5.4	1.1	0.8	3.9	18	2.54	-	-	Drinking water, green pea protein isolate (23%) (green pea protein, green pea extract), rapeseed oil, coconut oil, thickeners (methylcellulose, powdered cellulose), maltodextrin, salt, flavourings, colouring food (beetroot leek), edible oil, apple extract.
H	semi-finished, chilled product	burger patty	Beef hamburger patty made from seasoned beef, raw.	290	25	10	1.6	0.8	-	14.4	1.4	-	-	Beef 77%, beef tallow 19%, edible salt, bamboo fibre, pea fibre, flavouring, acidity regulator: E262; antioxidants: E301, E300; beetroot leek, spice extracts, paprika extract)
I	semi-finished, chilled product	burger patty	Beef burger patty with salt and pepper.	342	30	16	<0,5	0	-	18	0.7	-	-	Beef 98.9%, salt 0.7%, pepper 0.4%.
J	semi-finished, chilled product	burger patty	Beef patty made from Irish beef.	200	14	5.7	0.7	0	-	19	1.2	-	-	Beef 97%, drinking water, salt, black pepper, plant extracts (black currant, beetroot), maltodextrin, beetroot juice concentrate, glucose.
K	semi-finished, chilled product	burger patty	Artisan beef hamburger patty.	125	4.5	1.9	1	0.1	-	20.3	0.13	-	-	100% beef.
L	semi-finished, chilled product	ground meat	Fresh ground beef.	-	-	-	-	-	-	-	-	-	-	100% beef. Fat content does not exceed 20%. The collagen/meat protein ratio does not exceed 15%.
