# Supplementary material for: Fatty acid composition of ground-beef products and their plant-based meat substitutes available in Hungary
Source: Front Nutr. 2026 Feb 25;13:1732327. doi: 10.3389/fnut.2026.1732327 (PMC12975892; doi:10.3389/fnut.2026.1732327)
Supplement: Supplementary file 3 [file Table_2.xlsx]

## Sheet: Fatty_acid_products
	A		B		C		D		E		F		G		H		I		J		K		L
	Median	IQR	Median	IQR	Median	IQR	Median	IQR	Median	IQR	Median	IQR	Median	IQR	Median	IQR	Median	IQR	Median	IQR	Median	IQR	Median	iqr
Saturated fatty acids
C6:0	0.03	0.01	0.36	0.02	0.16	0.03	0.04	0.01	0.02	0.01	0.03	0.00	0.15	0.01	0.03	0.01	0.02	0.00	0.03	0.01	0.03	0.01	0.03	0.00
C8:0	0.03	0.00	5.43	0.35	2.16	0.38	1.40	0.24	0.04	0.02	0.01	0.00	2.07	0.16	0.01	0.00	0.01	0.00	0.01	0.00	0.01	0.00	0.01	0.00
C9:0			0.01	0.00	0.00	0.00	0.01	0.00					0.00	0.00		-		-		-		-		-
C10:0	0.02	0.01	4.60	0.39	1.80	0.36	1.02	0.14	0.03	0.02			1.78	0.23	0.05	0.01	0.05	0.01	0.05	0.01	0.05	0.01	0.05	0.01
C11:0			0.02	0.00	0.01	0.00		-		-			0.01	0.00		-		-		-		-		-
C12:0	0.05	0.02	55.23	1.84	18.08	3.63	0.06	0.02	0.27	0.23	0.02	0.01	18.92	5.38	0.09	0.01	0.07	0.01	0.08	0.02	0.07	0.02	0.08	0.02
C13:0			0.02	0.00	0.01	0.00		-		-		-	0.01	0.00	0.01	0.00	0.01	0.00	0.01	0.00		-	0.01	0.00
C14:0	0.13	0.02	12.52	1.34	5.27	0.75	0.12	0.03	0.16	0.05	0.06	0.01	4.97	0.91	2.31	0.75	2.84	0.22	2.69	0.51	2.57	0.59	2.56	0.44
C15:0	0.02	0.00	0.02	0.00	0.02	0.00	0.04	0.00	0.02	0.00	0.01	0.00	0.02	0.00	0.29	0.14	0.26	0.16	0.53	0.07	0.28	0.05	0.34	0.04
C16:0	7.30	0.93	6.39	0.59	5.22	0.21	12.45	0.44	6.43	0.23	5.87	0.40	5.25	0.48	25.87	2.30	28.29	1.49	25.17	2.76	28.34	2.77	28.57	1.05
C17:0	0.07	0.00	0.02	0.00	0.06	0.00	0.05	0.05	0.04	0.00	0.03	0.00	0.05	0.01	0.63	0.18	0.72	0.19	0.92	0.06	0.65	0.09	0.80	0.16
C18:0	1.77	0.10	2.30	0.27	1.59	0.04	1.71	0.12	3.42	0.11	2.66	0.05	1.68	0.05	15.96	4.75	21.57	3.54	18.76	3.38	14.14	1.07	17.60	5.28
C19:0	0.05	0.01	0.01	0.01	0.02	0.00	0.04	0.01	0.11	0.01	0.09	0.01	0.03	0.00	0.20	0.07	0.20	0.05	0.21	0.03	0.17	0.02	0.19	0.06
C20:0	0.36	0.01	0.09	0.01	0.27	0.01	0.13	0.00	0.21	0.00	0.17	0.00	0.27	0.02	0.10	0.03	0.11	0.03	0.10	0.00	0.09	0.01	0.11	0.04
C21:0	0.01	0.00	0.00	0.00	0.01	0.02	0.01	0.00	0.01	0.00	0.01	0.00	0.01	0.00	0.01	0.00	0.01	0.00	0.02	0.00	0.01	0.01	0.01	0.01
C23:0	0.02	0.00	0.01	0.00	0.01	0.02	0.03	0.00	0.03	0.00	0.02	0.00	0.01	0.00	0.01	0.01	0.01	0.00	0.02	0.00	0.01	0.00	0.02	0.02
C24:0	0.10	0.01	0.05	0.00	0.07	0.01	0.15	0.01	0.20	0.00	0.19	0.00	0.08	0.01	0.01	0.01	0.02	0.02	0.02	0.01	0.02	0.01	0.02	0.02
C25:0	0.01	0.00	0.01	0.00	0.01	0.00	0.02	0.00	0.01	0.00	0.01	0.00	0.01	0.00		-	0.01	0.00		-		-		-
C26:0	0.02	0.00	0.01	0.00	0.02	0.00	0.07	0.01	0.01	0.00	0.02	0.01	0.01	0.00	0.01	0.00	0.01	0.01	0.02	0.00	0.01	0.00	0.01	0.01
Branched fatty acids
C14:0i	0.02	0.01	0.01	0.00	0.02	0.00	0.03	0.01	0.02	0.00	0.02	0.00	0.02	0.00	0.08	0.04	0.06	0.03	0.12	0.02	0.06	0.02	0.07	0.04
C15:0i															0.22	0.11	0.19	0.11	0.51	0.06	0.21	0.11	0.24	0.15
C16:0i															0.28	0.09	0.24	0.16	0.38	0.05	0.28	0.09	0.29	0.14
17:0i	0.01	0.00	0.00	0.00	0.01	0.00	0.02	0.02	0.01	0.00	0.01	0.00	0.01	0.00	0.29	0.11	0.31	0.09	0.55	0.01	0.36	0.08	0.40	0.06
C18:0i															0.11	0.02	0.12	0.03	0.13	0.01	0.13	0.05	0.13	0.04
C15:0ai															0.24	0.14	0.22	0.14	0.54	0.15	0.21	0.10	0.27	0.15
C17:0ai															0.60	0.14	0.67	0.19	0.97	0.05	0.68	0.20	0.74	0.14
Monounsaturated fatty acids
C14:1n-5															0.47	0.81	0.43	0.21	0.66	0.21	0.78	0.12	0.58	0.69
C16:1n-7	0.14	0.01	0.02	0.00	0.10	0.00	0.19	0.01	0.08	0.00	0.07	0.01	0.10	0.02	3.06	2.23	2.31	0.83	3.20	0.80	4.13	0.67	3.43	2.50
C17:1n-7																			0.01	0.00
C18:1n-12							0.18	0.09
C18:1n-9	59.18	1.23	6.71	0.65	43.77	3.21	24.55	1.36	28.49	1.73	31.26	0.15	42.36	3.47	41.12	2.16	36.14	3.00	38.69	1.62	41.33	3.22	38.43	4.13
C18:1n-7	2.15	0.10	0.11	0.01	1.66	0.11	0.66	0.03	0.56	0.02	0.54	0.02	1.64	0.09	1.71	0.09	0.92	0.11	1.18	0.02	1.44	0.14	1.28	0.51
C20:1n-12	0.02	0.00	0.01	0.00	0.01	0.00	0.07	0.02	0.02	0.00	0.02	0.00	0.01	0.00	0.07	0.01	0.07	0.02	0.09	0.01	0.08	0.03	0.08	0.01
C20:1n-9	0.77	0.04	0.35	0.03	0.61	0.03	0.41	0.03	0.12	0.01	0.13	0.00	0.59	0.04	0.22	0.04	0.10	0.00	0.12	0.01	0.16	0.08	0.14	0.02
C22:1n-9	0.12	0.01	1.23	0.14	0.16	0.03	0.17	0.02	0.01	0.00	0.01	0.00	0.14	0.01	0.01	0.01	0.01	0.00	0.01	0.00	0.01	0.00	0.01	0.00
Trans unsaturated fatty acids
tC16:1n-7															0.03	0.02	0.02	0.00	0.07	0.02	0.03	0.01	0.03	0.02
tC18:n-12	0.02	0.00	0.01	0.00	0.01	0.00			0.01	0.00	0.01	0.00	0.01	0.00	0.14	0.07	0.12	0.05	0.18	0.05	0.13	0.04	0.14	0.03
tC18:1n9	0.07	0.02	0.01	0.01	0.02	0.01	0.02	0.00	0.02	0.01	0.02	0.01	0.02	0.02	0.16	0.03	0.16	0.02	0.16	0.01	0.18	0.02	0.19	0.05
tC18:1n-7	0.01	0.00	0.00	0.01	0.00	0.00	0.01	0.00	0.01	0.01	0.00	0.00	0.00	0.00	0.75	0.82	0.56	0.31	3.07	1.38	0.53	0.50	0.63	0.50
ttC18:2n-6	0.01	0.00	0.00	0.00		-	0.01	0.00	0.01	0.00	0.01	0.00	0.01	0.00	0.07	0.04	0.05	0.01	0.12	0.03	0.05	0.01	0.06	0.02
tC19:1n-12	0.02	0.01			0.01	0.01							0.01	0.00
tC22:1n-9													0.00	0.00
n-6 polyunsaturated fatty acids
C18:2n-6	22.23	0.75	3.80	0.53	13.77	1.26	55.10	0.89	59.18	1.64	58.41	0.12	14.94	1.45	3.72	1.67	1.15	0.12	0.73	0.24	1.51	0.54	1.70	0.15
C18:3n-6															0.02	0.01	0.01	0.00	0.02	0.01	0.01	0.00	0.02	0.00
C20:2n-6	0.04	0.00	0.02	0.00	0.04	0.00	0.05	0.01	0.02	0.00	0.02	0.00	0.04	0.00	0.10	0.03	0.02	0.00	0.03	0.00	0.03	0.02	0.04	0.01
C20:3n-6															0.05	0.01	0.04	0.01	0.04	0.01	0.06	0.03	0.08	0.05
C20:4n-6											0.47	0.01			0.14	0.10	0.05	0.01	0.04	0.01	0.06	0.01	0.13	0.10
C22:2n-6			0.01	0.00	0.05	0.03
C22:4n-6					0.03	0.04									0.03	0.01	0.01	0.00	0.01	0.00	0.02	0.01	0.03	0.02
n-3 polyunsaturated fatty acids
C18:3n-3	4.89	0.28	0.75	0.07	5.01	0.34	1.51	0.17	0.50	0.10	0.19	0.02	5.15	0.43	0.50	0.40	0.15	0.03	0.42	0.13	0.22	0.08	0.26	0.13
C20:5n-3			0.00	0.00											0.02	0.02	0.01	0.00	0.02	0.01	0.01	0.01	0.01	0.03
C22:5n-3					0.05	0.04									0.08	0.06	0.03	0.02	0.09	0.02	0.03	0.04	0.06	0.08
C22:6n-3					0.04	0.05									0.01	0.00			0.01	0.00
